# Supplementary material for: Thermal Stability Improvement of Core Material via High Internal Phase Emulsion Gels
Source: Polymers (Basel). 2023 Oct 30;15(21):4272. doi: 10.3390/polym15214272 (PMC10647363; doi:10.3390/polym15214272)
Supplement: Supplementary file 1 [file polymers-15-04272-s001.zip]

Archive with 1 entries (1 files):
- polymers-2663591-supplementary.pdf
